# Supplementary material for: Democratising high performance computing for bioinformatics through serverless cloud computing: A case study on CRISPR-Cas9 guide RNA design with Crackling Cloud
Source: PLoS Comput Biol. 2025 Dec 19;21(12):e1013819. doi: 10.1371/journal.pcbi.1013819 (PMC12742744; doi:10.1371/journal.pcbi.1013819)
Supplement: S1 Table — (XLSX) [file pcbi.1013819.s001.xlsx]

## Sheet: Table-1-Awesome-CRISPR
Tool	Reported access	IsWebserver	Description	Commercial	Notes	Web server is offline	Cas9	Genome selection	Target selection by gene	Target selection by genomic region	Target selection by sequence
beditor	python		A Computational Workflow for Designing Libraries of sgRNAs for CRISPR-Mediated Base Editing.					Any	Yes	Yes	Yes
Benchling	webserver	Yes	A website that can design optimal CRISPR gRNAs by analyzing target location, specificity, and efficiency.	Yes				Any
CLD	software		CRISPR library designer (CLD), a software for multispecies design of single guide RNA libraries					Any
Crackling	software		Crackling is a standalone pipeline that combines multiple scoring approaches and constant-time search algorithms to select safe and efficient CRISPR-Cas9 guide RNA from whole genomes					Any
CRISPy-web	webserver	Yes	This tool allows researchers to interactively select a region of their genome of interest to scan for possible sgRNAs.		Provides API. CGI			Any
Crisflash	software		A software to generate CRISPR guide RNAs against genomes annotated with individual variation.					Any
CRISPR Library Designer	software		A software for the multispecies design of sgRNA libraries.					Any
CRISPRseek	R		A Bioconductor Package for identifying target-specific guide RNAs for CRISPR-Cas9 Genome-Editing Systems.					Any
EuPaGDT	webserver	Yes	A web tool tailored to design CRISPR guide RNAs for eukaryotic pathogens		Genome upload 200mb limit			Any
ATUM	webserver	Yes	A website to design gRNA(s) which efficiently engineer your target and minimize off-target effects using ATUM Scoring Algorithms.					Limited	Yes	Yes	Yes
FlashFry	software		A command line tool for high-throughput design and screening of Cas9,Cas12a/Cpf1 and other CRISPR targets, with a focus on speed. Many design metrics are available, including common on and off-target scores.					Any
pgRNADesign	Python		An algorithm to design paired gRNAs for knocking out long non-coding RNAs (lncRNAs).					Any
Cas-Designer	webserver	Yes	A bulge-allowed quick guide-RNA designer for CRISPR/Cas derived RGENs.					Limited
SSFinder	software		A high throughput CRISPR-Cas target sites prediction tool.					Any
CHOPCHOPv3	webserver	Yes	A web tool for selecting target sites for CRISPR/Cas9, CRISPR/Cpf1, CRISPR/Cas13 or NICKASE/TALEN-directed mutagenesis.					Limited
CRISPETa	python, webserver	Yes	A flexible tool to design optimal pairs of sgRNAs for deletion of desired genomic regions.					Limited
CRISpick	webserver	Yes	CRISPick, developed by the Broad Institute, ranks and picks candidate CRISPRko/a/i sgRNA sequences to maximize on-target activity for target(s) provided. Recommended					Limited
CRISPOR	webserver	Yes	A program helps to design, evaluate and clone guide sequences for the CRISPR/Cas9 system.					Limited
CRISPR MultiTargeter	webserver	Yes	A web-based tool which automatically searches for CRISPR guide RNA targets. It can find highly similar or identical target sites in multiple genes, transcripts or design targets unique to particular genes or transcripts.					Limited
CRISPR-ERA	webserver	Yes	A Fast and Comprehensive Guide RNA Design Tool for Genome Editing, Repression and Activation.					Limited
CRISPR-FOCUS	webserver	Yes	A web-based platform to search and prioritize sgRNAs for CRISPR screening experiments. Recommended					Limited
CRISPR-P	webserver	Yes	One of the most popular tools for sgRNA design in plants with minimal off-target effects.					Limited
CRISPRdirect	webserver	Yes	An algorithm for on-Target sgRNA design.					Limited
CRISPRscan	webserver	Yes	A novel algorithm to predict gRNA efficiency.					Limited
Horizon Discovery	webserver	Yes	It provides an intuitive one-stop location for guide RNA design and ordering. Use the design tool to order guide RNAs for targeted gene knockout or HDR-mediated genome editing.					Limited
IDT	webserver	Yes	It can generate CRISPR-Cas9 guide RNAs targeting any sequence from any species.	Yes				Limited
Off-Spotter	webserver	Yes	A website identifies all genomic instances for the given combination of gRNA(s), PAM, number of mismatches, and seed.					Limited
sgRNA Scorerv2.0	python, webserver	Yes	A software allows users to identify sgRNA sites for any PAM sequence of interest.					Limited
Synthego	webserver	Yes	A software chooses from over 120,000 genomes and over 8,300 species to easily design guide RNAs for gene knockout with minimal off-target effects.	Yes				Limited
WU-CRISPR	webserver	Yes	A web tool to design gRNA for CRISPR/Cas9 Knockout system.					Limited
Primeedit	webserver	Yes	This website designs pegRNAs and secondary sgRNAs for PE2, PE3 and PE3b prime editors for ClinVar human pathogenic variants.					None
BE-DICT	Python, webserver	Yes	An attention-based deep learning algorithm capable of predicting base editing outcomes. It is aimed to assist scientists in designing base editor experiments.					None	No	No	Yes
Cas13design	webserver	Yes	This resource provides optimized guide RNAs to target transcripts in the human transcriptome, model organisms and viral RNA genomes.				No	None
DeepCas13	webserver	Yes	A deep learning method to predict the efficiency of Cas13d (CasRx) RNA knockdown system.					None
crisprScore	R		A Bioconductor package for on- and off-target scoring of guide RNAs.			Yes
DeepSpCas9	python, webserver	Yes	A deep learning–based computational model for SpCas9 activity prediction					None
DRSC	webserver	Yes	This tool provides reagents targeting individual genes, focused libraries, genome-scale libraries, and other resources for on-site screening.					None
SSC	webserver	Yes	A sequence model for predicting sgRNA efficiency in CRISPR/Cas9 knockout experiments.					None
DeepHF	webserver	Yes	Optimized CRISPR guide RNA design for two high-fidelity Cas9 variants by deep learning.		Not in English			None
Breaking-Cas	webserver	Yes	A website of designing gRNAs based on multiple organisms.			Yes
CRISPR LifePipe	webserver	Yes	A web application which allows designing gRNA and donor DNA sequences for CRISPR experiments.			Yes
CRISPR-DO	webserver	Yes	A web application for designing and optimizing of guide sequences that target both coding and non-coding regions in spCas9 CRISPR system across human, mouse, zebrafish, fly and worm genomes. Recommended			Yes
CRISPR-DT	webserver	Yes	A web application that allows a user to upload DNA sequences, set specifications according to experimental goals, and recieve target candidates.			Yes
CRISPR-ko	webserver	Yes	A tool ranks and picks sgRNA sequences candidates for the targets provided while attempting to maximize on-target activity and minimize off-target activity.			Yes
CRISPR-Local	software, webserver	Yes	A local single-guide RNA (sgRNA) design tool for non-reference plant genomes			Yes
CRISPR-Plant	webserver	Yes	This tool provides a platform to help researchers to design and construct specific gRNAs for CRISPR-Cas9 mediated genome editing in plants.			Yes
CRISPR-RT	webserver	Yes	A web application for RNA-targeting prediction and visualization with the CRISPR-C2c2/Cas13a System.			Yes
CRISPRa/i	webserver	Yes	This tool ranks and picks CRISPRa/i sgRNA sequences candidates by the gene targets provided, while attempting to maximize on-target activity and minimizing off-target activity.			Yes
CROP-IT	webserver	Yes	A web tool assists biologists in designing CRISPR/CAS9 sgRNAs, by predicting the off-target sites and ranking them according to the chances of occurrence.			Yes
CT-Finder	webserver	Yes	A web service that allows a user to upload DNA sequences, set specifications according to experimental goals, and receive candidate guide RNA targets.			Yes
DeepCpf1	python, webserver	Yes	Deep learning-based prediction of CRISPR-Cpf1 activity at endogenous sites.			Yes
E-CRISP:	webserver	Yes	An algorithm is available for twelve organisms and can be easily extended to design both sgRNA and pgRNA.			Yes
GPP Azimuth	webserver	Yes	A tool that ranks and picks candidate CRISPRko sgRNA sequences for the targets provided, while attempting to maximize on-target activity and minimizing off-target activity. Replaced by CRISPick			Yes
GPP Web Portal	webserver	Yes	A web-based platform for generating matching sgRNA knockout (CRISPRko) designed for a mouse or human gene, transcript or target sequence.			Yes
Guide Picker	webserver	Yes	A meta-tool for designing CRISPR experiments by presenting ten different guide RNAs scoring functions in one simple graphical interface.			Yes
GuideHOM	Google Colab		An algorithm to search and analyze on-target and off-target cleavage efficiency of gRNAs with additional information on prediction variance; Uncertainty-aware and interpretable evaluation of Cas9-gRNA and Cas12a-gRNA specificity for fully matched and partially mismatched targets with Deep Kernel Learning.					None
GUIDES	webserrver	Yes	A web application to design customized CRISPR knockout libraries as easily as possible without sacrificing control.			Yes
CGAT	python		CGAT provides an extensive suite of tools designed to assist in the analysis of genome scale data from a range of standard file formats.				No
GuideScan	webserver	Yes	A generalized CRISPR guideRNA design tool.			Yes
crisprBase	R		Base functions and classes for CRISPR gRNA design for the Bioconductor project		Part of crisprVerse
crisprBowtie	R		A Bioconductor package for on- and off-target alignment of CRISPR guide RNAs with Bowtie.		Part of crisprVerse
PAVOOC	webserver	Yes	A web tool that design and control cutting-edge-scored sgRNAs in the blink of an eye.			Yes
crisprBwa	R		A Bioconductor package for on- and off-target alignment of CRISPR guide RNAs with BWA.		Part of crisprVerse
crisprDesign	R		A Bioconductor package for comprehensive design of CRISPR gRNAs across nucleases and base editors.		Part of crisprVerse
crisprVerse R			A comprehensive Bioconductor ecosystem for the design of CRISPR guide RNAs across nucleases and technologies.
PrimeDesign	webserver, software	Yes	A flexible and comprehensive design tool for prime editing.			Yes
DeepCRISPR	Python, webserver		A deep learning based prediction model for sgRNA on-target knockout efficacy and genome-wide off-target cleavage profile prediction.
pgRNAFinder	python		A web-based tool to design distance independent paired-gRNA
Protospacer Workbench	software		Protospacer Workbench offers an interface for finding, evaluating, and sharing Cas9 guide-RNA (gRNA) designs.		Not in English
