# Supplementary material for: Democratising high performance computing for bioinformatics through serverless cloud computing: A case study on CRISPR-Cas9 guide RNA design with Crackling Cloud
Source: PLoS Comput Biol. 2025 Dec 19;21(12):e1013819. doi: 10.1371/journal.pcbi.1013819 (PMC12742744; doi:10.1371/journal.pcbi.1013819)
Supplement: S2 Table — (XLSX) [file pcbi.1013819.s002.xlsx]

## Sheet: Table-2-WeReview
Name	Name.URL	Platform	Purpose	Off-targets	Score Oligos	Enzyme	PAM	Organisms	Search by	Reference
sgRNAcas9	http://www.biootools.com	Command-line	Oligo Designer	Yes	Yes	Custom	NGG	Provided by user	Sequence	Xie S, Shen B, Zhang C, Huang X, Zhang Y sgRNAcas9: a software package for designing CRISPR sgRNA and evaluating potential off-target cleavage sites. PLoS One. 2014 Jun 23;9(6):e100448. doi: 10.1371/journal.pone.0100448. eCollection 2014.
CRISPRdirect	http://crispr.dbcls.jp/	Web	Oligo Designer	Yes	No	Custom	Custom	Aardvark (Orycteropus afer) genome, OryAfe1.0 (May, 2012)||Acaryochloris marina MBIC11017 genome, GCA_000018105.1||Acaryochloris sp. CCMEE 5410 genome, GCA_000238775.2||Adzuki bean (Vigna angularis) genome, ver3 (Nov, 2011)||African malaria mosquito (Anopheles gambiae) genome, IAGEC MOZ2/anoGam1 (Feb, 2003)||African wild rice (Oryza barthii) genome, Obart_v1.0 (Apr, 2014)||African wild rice (Oryz…
CRISPR Design Tool	https://dharmacon.horizondiscovery.com/gene-editing/crispr-cas9/crispr-design-tool/	Web	Oligo Designer	Yes	No	Custom	Custom	American Alligator (allMis1) Alligator mississippiensis||Apple (MalDomGD1) Malus domestica||Cat (felCat8) Felis catus||Chicken (galGal5) Gallus gallus||Chimpanzee (panTro4) Pan troglodytes||Chinese Hamster (criGriK1) Cricetulus griseus||Cotton (ASM98774v1) Gossypium hirsutum||Cow (bosTau8) Bos taurus||Dog (canFam3) Canus lupus familiaris||Ferret (musFur1) Mustela putorius furo||Fruit Fly (dm6) Dr…	GeneID||Coordinate||Sequence
CRISPRseek	https://bioconductor.org/packages/release/bioc/html/CRISPRseek.html	Command-line||Other	Oligo Designer	Yes	Yes	Custom	Custom	Provided by user	Sequence	Zhu LJ, Holmes BR, Aronin N, Brodsky MH CRISPRseek: a bioconductor package to identify target-specific guide RNAs for CRISPR-Cas9 genome-editing systems. PLoS One. 2014 Sep 23;9(9):e108424. doi: 10.1371/journal.pone.0108424. eCollection 2014.
CCTop	http://crispr.cos.uni-heidelberg.de/	Web||Command-line	Oligo Designer	Yes	Yes	NGG (Streptococcus pyogenes)||NRG (Streptococcus pyogenes)||NGA (variant VQR Sp.)||NGCG (variant VRER Sp.)||TTTN (Cpf1 Acidaminococcus or Lachnospiraceae)||YTN (Cas12a Francisella novicida)||TTN (Cas12a Francisella novicida)||NNGRRT (Staphylococcus aureus)||NNNRRT (Staphylococcus aureus)||NNNNGATT (Neisseria meningitidis)||NNAGAAW (Streptococcus thermophilus)||NAAAAC (Treponema denticola)	NGG||NRG||NGA||NGCG||TTTN||NNGRRT||NNNRRT||NNNNGATT||NNAGAAW||NAAAAC||NNNNRYAC	Anopheles gambiae (MOZ2)||Arabidopsis (Arabidopsisthaliana TAIR10)||Aspergillus flavus (JCVI-afl1-v2.0)||Axolotl (Ambystoma mexicanum ASM291563v1)||Bacillus megaterium (Strain ATCC 14581)||Bacillus sp. strain RZ2MS9||Barrel Medic (Medicagotruncatula Medtr4)||Brassica napus (AST_PRJEB5043_v1)||Broom-corn (Sorghum bicolor v3.1)||Candida albicans (SC5314)||Caulobacter crescentus (NA1000)||C. elegans…	Sequence	Stemmer M, Thumberger T, Del Sol Keyer M, Wittbrodt J, Mateo JL CCTop: An Intuitive, Flexible and Reliable CRISPR/Cas9 Target Prediction Tool. PLoS One. 2015 Apr 24;10(4):e0124633. doi: 10.1371/journal.pone.0124633. eCollection 2015.
Cas-OFFinder	http://www.rgenome.net/cas-offinder/	Web||Command-line	Other	Yes	No	SpCas9 from Streptococcus pyogenes: 5'-NGG-3'||SpCas9 from Streptococcus pyogenes: 5'-NRG-3' (R = A or G)||StCas9 from Streptococcus thermophilus: 5'-NNAGAAW-3' (W = A or T)||NmCas9 from Neisseria meningitidis: 5'-NNNNGMTT-3' (M = A or C)||SaCas9 from Staphylococcus aureus: 5'-NNGRRT-'3 (R=A or G)||CjCas9 from Campylobacter jejuni: 5'-NNNVRYAC-3' (V = G or C or A, R = A or G, Y = C or T)||CjCas9 …	NGG||NRG||NNAGAAW||NNNNGMTT||NNGRRT||NNNVRYAC||NNNNRYAC||TTTN||TTTV||NNGTGA||TTN||NNNRRT||KYTV||NGCG||NGA||NGT||NG||TTN||ATTN||DTTN	Homo sapiens (GRCh38/hg38) - Human||Homo sapiens (hg19) - Human||Mus musculus (mm10) - Mouse||Bos taurus (bosTau7) - Cow||Canis familiaris (canFam3) - Dog||Rattus norvegicus (rn5) - Rat||Sus scrofa (susScr11) - Pig||Danio rerio (danRer7) - Zebrafish||Macaca mulatta(rheMac3) - Monkey||Xenopus tropicalis (JGI 4.2/xenTro3) - Western clawed frog||Xenopus tropicalis (JGI 7.1) - Western clawed frog||Xe…	Sequence	Bae S, Park J, Kim JS Cas-OFFinder: a fast and versatile algorithm that searches for potential off-target sites of Cas9 RNA-guided endonucleases. Bioinformatics. 2014 May 15;30(10):1473-5. doi: 10.1093/bioinformatics/btu048. Epub 2014 Jan 24.
CasFinder	http://arep.med.harvard.edu/CasFinder/	Command-line	Oligo Designer||Database	Yes	No	Custom	Custom	Provided by user	Coordinate||Sequence
CRISPR-P 2.0	http://crispr.hzau.edu.cn/CRISPR2/	Web	Oligo Designer	Yes	Yes	NGG (SpCas9 from Streptococcus pyogenes: 5'-NGG-3')||NRG (SpCas9 from Streptococcus pyogenes: 5'-NRG-3')||NNAGAAW (StCas9 from Streptococcus thermophilus: 5'-NNAGAAW-3')||NNNNGMTT (NmCas9 from Neisseria meningitidis: 5'-NNNNGMTT-3')||NNGRRT (SaCas9 from Staphylococcus aureus: 5'-NNGRRT-'3)||TTTV (AsCpf1 from Acidaminococcus or LbCpf1 from Lachnospiraceae: 5'-TTTV-3')||TTN (FnCpf1 from Francisella…	NGG||NRG||NNAGAAW||NNNNGMTT||NNGRRT||TTTV||TTN||YCN||CCW||YYC||AWG||CC||MMA||NG	Actinidia chinensis var. chinensis||Ananas comosus||Arabidopsis lyrata (v.1.0)||Arabidopsis thaliana (TAIR10)||Arachis duranensis(v1.0)||Arachis ipaensis(v1.0)||Betula pendula subsp. pendula(1.4c Pseudochromosomes)||Brachypodium distachyon (v1.0)||Brassica juncea(v1.5)||Brassica napus (v4.1)||Brassica oleracea (v1.0)||Brassica rapa (IVFCAASv1)||Capsella_rubella(v1.0 )||Chlamydomonas reinhardtii (…	GeneID||Coordinate||Sequence	Liu H, Ding Y, Zhou Y, Jin W, Xie K, Chen LL CRISPR-P 2.0: An Improved CRISPR-Cas9 Tool for Genome Editing in Plants. Mol Plant. 2017 Mar 6;10(3):530-532. doi: 10.1016/j.molp.2017.01.003. Epub 2017 Jan 13.
CRISPR-Local	http://crispr.hzau.edu.cn/CRISPR-Local/	Command-line||Desktop	Oligo Designer||Database	Yes	Yes	Custom	Custom	Aegilops tauschii (ASM34733v1)||Amaranthus hypochondriacus (v.PGA2_1_2212017)||Amborella trichopoda (v1.0)||Ananas comosus (v6)||Arabidopsis lyrata (v.1.0)||Arabidopsis thaliana (TAIR10)||Arachis duranensis (aradu.V14167.gnm1)||Arachis ipaensis (v2)||Azolla filiculoides (v1.1)||Beta vulgaris (RefBeet-1.2.2)||Brachypodium distachyon (v1.0)||Brachypodium stacei (v2)||Brassica napus (AST_PRJEB5043_v…	GeneID||Coordinate||Sequence||Other	Sun J, Liu H, Liu J, Cheng S, Peng Y, Zhang Q, Yan J, Liu HJ, Chen LL CRISPR-Local: a local single-guide RNA (sgRNA) design tool for non-reference plant genomes. Bioinformatics. 2018 Nov 30. pii: 5221013. doi: 10.1093/bioinformatics/bty970.
CRISPRer	http://jstacs.de/index.php/CRISPRer	Command-line||Other	Oligo Designer	Yes	No	Custom	Custom	Provided by user	Coordinate
CRISPR Target	http://bioanalysis.otago.ac.nz/CRISPRTarget/crispr_analysis.html	Web	Other	No	No	Not Applicable	Not Applicable	Not Applicable	Sequence	Biswas A, Gagnon JN, Brouns SJ, Fineran PC, Brown CM CRISPRTarget: bioinformatic prediction and analysis of crRNA targets. RNA Biol. 2013 May;10(5):817-27. doi: 10.4161/rna.24046. Epub 2013 Mar 14.
CRISPRfinder	http://crispr.i2bc.paris-saclay.fr/Server/	Web	Other	No	No	Not Applicable	Not Applicable	Provided by user	Sequence	Grissa I, Vergnaud G, Pourcel C CRISPRFinder: a web tool to identify clustered regularly interspaced short palindromic repeats. Nucleic Acids Res. 2007 Jul;35(Web Server issue):W52-7. doi: 10.1093/nar/gkm360. Epub 2007 May 30.
CRISPRCasFinder	https://crisprcas.i2bc.paris-saclay.fr/	Web||Command-line	Other	No	No	Not Applicable	Not Applicable	Provided by user	Sequence	Couvin D, Bernheim A, Toffano-Nioche C, Touchon M, Michalik J, Neron B, Rocha EPC, Vergnaud G, Gautheret D, Pourcel C CRISPRCasFinder, an update of CRISRFinder, includes a portable version, enhanced performance and integrates search for Cas proteins. Nucleic Acids Res. 2018 Jul 2;46(W1):W246-W251. doi: 10.1093/nar/gky425.
CRISPR Optimal Target Finder	http://tools.flycrispr.molbio.wisc.edu/targetFinder/	Web	Oligo Designer	Yes	No	SpCas9 (S. pyogenes)	NGG||NRG	Acyrthosiphon pisum (2)||Aedes aegypti (AaegL5.0 GCA_002204515.1)||Anopheles gambiae (strain M) (AgamM1)||Anopheles gambiae (strain S) (AgamS1)||Apis cerana cerana (GCA_002290385.1)||Apis mellifera (apiMel3)||Bombus impatiens (GCA_000188095.2)||Caenorhabditis elegans (ce10)||Ceratitis capitata (1.1)||Daphnia pulex (GCA_900092285.1_ASM90009228v1)||Daphnia pulex (GCA_000187875.1)||Drosophila ananas…	Sequence	Gratz SJ, Ukken FP, Rubinstein CD, Thiede G, Donohue LK, Cummings AM, O'Connor-Giles KM Highly specific and efficient CRISPR/Cas9-catalyzed homology-directed repair in Drosophila. Genetics. 2014 Apr;196(4):961-71. doi: 10.1534/genetics.113.160713. Epub 2014 Jan 29.
CRISPR gRNA Design Tool (ATUM)	https://www.atum.bio/eCommerce/cas9/input	Web	Oligo Designer	Yes	No	Wild-type Cas9 (spCas9, Streptococcus pyogenes) ||Nickase	NGG||NRG	Arabidopsis thaliana (TAIR10)||Escherichia coli K12 MG1655 (ASM584v2)||Homo sapiens (GRCh37.p13)||Mus musculus (GRCm38.p2)||Saccharomyces cerevisiae S288C (R64-1-1)	GeneID||Coordinate||Sequence
CRISPR Finder (HTGT WGE)	https://www.sanger.ac.uk/htgt/wge/find_crisprs	Web	Oligo Designer	Yes	No	SpCas9 (Streptococcus pyogenes)	NGG	Homo sapiens||Mus musculus	GeneID||Sequence	Hodgkins A, Farne A, Perera S, Grego T, Parry-Smith DJ, Skarnes WC, Iyer V WGE: a CRISPR database for genome engineering. Bioinformatics. 2015 Sep 15;31(18):3078-80. doi: 10.1093/bioinformatics/btv308. Epub 2015 May 14.
Off-Spotter	https://cm.jefferson.edu/Off-Spotter/	Web||Other	Oligo Designer	Yes	No	SpCas9 (Streptococcus pyogenes)||CjCas9 (Campylobacter jejuni)||SaCas9 (Staphylococcus aureus)	NGG||NAG||NNNNACA||NNGRRT	Homo sapiens||Mus musculus||Saccharomyces cerevisiae (w303)	Sequence	Pliatsika V, Rigoutsos I "Off-Spotter": very fast and exhaustive enumeration of genomic lookalikes for designing CRISPR/Cas guide RNAs. Biol Direct. 2015 Jan 29;10:4. doi: 10.1186/s13062-015-0035-z.
CRISPOR	http://crispor.tefor.net/	Web||Command-line	Oligo Designer	Yes	Yes	NGG - Sp Cas9, SpCas9-HF1, eSpCas9 1.1||NNG - Cas9 S. canis||NNGT - Cas9 S. canis||NAA - iSpyMacCas9||NNG(A/G)(A/G)T - Cas9 S. Aureus||NG(G/T) - xCas9||NGN or GA(A/T) - xCas9||NNN(A/G)(A/G)T - KKH SaCas9||NGA - Cas9 S. Pyogenes mutant VQR||NNNNCC - Nme2Cas9||NGCG - Cas9 S. Pyogenes mutant VRER||NNAGAA - Cas9 S. Thermophilus||NGGNG - Cas9 S. Thermophilus||NNNNG(A/C)TT - Cas9 N. Meningitidis||NNNNA…	NGG||NAG||NNGT||NAA||NNGRRT||NGK||NGN or GAR||NNNRRT||NGA||NNNNCC||NGCG||NNAGAA||NGGNG||NNNNMTT||NNNNACA||TTTV||TTN	Acanthamoeba castellanii str. Neff - Acanthamoeba castellanii Neff strain - NCBI GCF_000313135.1 (Acastellanii.strNEFF v1)||Actinobacillus pleuropneumoniae KL16 - porcine pleuropneumonia KL16 - Genbank CP022715||Actinobacillus pleuropneumoniae serovar 5b str. L20 - Actinobacillus pleuropneumoniae L20 - NCBI GCA_000015885.1 (ASM1588v1)||Acyrthosiphon pisum - Acyrthosiphon pisum - EnsemblMetazoa 76…	Sequence	Haeussler M, Schonig K, Eckert H, Eschstruth A, Mianne J, Renaud JB, Schneider-Maunoury S, Shkumatava A, Teboul L, Kent J, Joly JS, Concordet JP Evaluation of off-target and on-target scoring algorithms and integration into the guide RNA selection tool CRISPOR. Genome Biol. 2016 Jul 5;17(1):148. doi: 10.1186/s13059-016-1012-2.||Canver MC, Haeussler M, Bauer DE, Orkin SH, Sanjana NE, Shalem O, Yua…
E-CRISP	http://www.e-crisp.org/E-CRISP/index.html	Web||Other	Oligo Designer	Yes	No	Custom	Custom	Aedes aegypti AaegL3.31||Anopheles darlingi AdarC3.31||Anopheles gambiae AgamP4.31||Arabidopsis thaliana TAIR10.31||Aspergillus nidulans ASM1142v1.31||Aspergillus niger CADRE.31||Bos taurus UMD3.1||Brachypodium distachyon v1.0||Caenorhabditis elegans WBcel235||Canis familiaris CanFam3.1||Chlamydomonas reinhardtii v3.1||Ciona intestinalis KH||Cricetulus griseus CriGri_1.0||Danio rerio GRCz10||Dict…	GeneID||Sequence	Heigwer F, Kerr G, Boutros M E-CRISP: fast CRISPR target site identification. Nat Methods. 2014 Feb;11(2):122-3. doi: 10.1038/nmeth.2812.
CRISPR sgRNA Design Tool	https://www.genscript.com/gRNA-design-tool.html	Web	Oligo Designer	Yes	No	SpCas9 (S. pyogenes)	NGG	Human (hg19)||chicken (galGal4)||c. elegans (ce10)||dog (canFam3)||fly (dm3)||Mouse (mm9)||pig (susScr3)||possum (monDom5)||rabbit (oryCun2)||rat (rn5)||stickleback (gasAcu1)||zebrafish (danRer7)	Sequence
CT-Finder	http://bioinfolab.miamioh.edu/ct-finder/	Web||Webapp	Oligo Designer	Yes	No	Custom	Custom	Thale cress (Arabidopsis thaliana) genome TAIR10.27 Ensembl||Rice (Oryza sativa) genome IRGSP-1.0.27 Ensembl||Human (Homo sapiens) genome GRCh38.81 Ensembl||Mouse (Mus musculus) genome GRCm38.81 Ensembl||Zebrafish (Danio rerio) genome GRCz10.84 Ensembl||Human immunodeficiency virus 1 (HIV-1) genome NCBI||Chicken (Gallus gallus) genome Galgal4.84 Ensembl||Fruit fly (Drosophila melanogaster) genome…	Sequence	Zhu H, Misel L, Graham M, Robinson ML, Liang C CT-Finder: A Web Service for CRISPR Optimal Target Prediction and Visualization. Sci Rep. 2016 May 23;6:25516. doi: 10.1038/srep25516.
CRISPR-PN	http://www.crispr-pn.net/	Web	Oligo Designer	Yes	No	Custom	Custom	Heterorhabditis bacteriophora WS236||Steinernema carpocapsae PRJNA202318.WBPS11||Strongyloides stercoralis PRJEB528||Strongyloides ratti PRJEA62033.WS237||Nippostrongylus brasiliensis PRJEB511.WBPS11||Trichuris muris PRJEB126.WS264||Necator americanus PRJNA72135.WS242||Ancylostoma ceylanicum PRJNA231479.WS248||Ancylostoma caninum PRJNA72585.WBPS11||Pristionchus pacificus PRJNA12644.WS260||Brugia …	Sequence	O'Halloran DM Genome aware CRISPR gRNA target prediction for parasitic nematodes. Mol Biochem Parasitol. 2019 Jan;227:25-28. doi: 10.1016/j.molbiopara.2018.12.001. Epub 2018 Dec 7.
CRISPy-web	https://crispy.secondarymetabolites.org	Web	Oligo Designer	Yes	Yes	SpCas9||C2c2 (Cas13a)	NGG	Provided by user	Coordinate||Other	Blin K, Pedersen LE, Weber T, Lee SY CRISPy-web: An online resource to design sgRNAs for CRISPR applications. Synth Syst Biotechnol. 2016 Feb 12;1(2):118-121. doi: 10.1016/j.synbio.2016.01.003. eCollection 2016 Jun.
CRISPR-ERA	http://CRISPR-ERA.stanford.edu	Web||Command-line	Oligo Designer||Database	Yes	No	SpCas9 (S. pyogenes)	NGG||NAG||NRG	Human(GRCh37/hg19)||Mouse(GRCm38/mm10)||Rat(RGSC 5.0/rn5)||Zebrafish(Zv9/danRer7)||D.melanogaster(BDGP R5/dm3)||C.elegans(WS220/ce6)||S.cerevisiae(SacCer_Apr2011/sacCer3)||Escherichia coli(NC_000913)||Bacillus subtilis(NC_000964)	GeneID||Coordinate||Sequence	Liu H, Wei Z, Dominguez A, Li Y, Wang X, Qi LS CRISPR-ERA: a comprehensive design tool for CRISPR-mediated gene editing, repression and activation. Bioinformatics. 2015 Nov 15;31(22):3676-8. doi: 10.1093/bioinformatics/btv423. Epub 2015 Jul 23.
EuPaGDT	http://grna.ctegd.uga.edu/	Web	Oligo Designer	Yes	Yes	SpCas9: gRNA length 20; 3'PAM: NGG; off-target PAM: NAG, NGA||SaCas9: gRNA length 21; 3'PAM: NNGRRT; off-target PAM: NNGRRA,NNGRRG,NNGRRC||AsCpf1: gRNA length 20; 5'PAM: TTTN; off-target PAM: None<br><br>||CjCas9: gRNA length 23; 3'PAM: NNNNACA; off-target PAM: NNNNACAC,NNNNRYAC||FnCas9: gRNA length 21; 3'PAM: NGG; off-target PAM: NGA,NAG,NAA||FnCpf1: gRNA length 23; 5'PAM: TTN,YG; off-target PAM…	NGG||NNGRRT||TTTN||NNNNACA||NNNNACAC||NGG||YG||TTTN||NNNNGANN||NNAGAA||NNGGAA||NNAAAAC	A. castellanii Neff AmoebaDB-26||E. dispar SAW760 AmoebaDB-26||E. histolytica (Amoeba) HM1IMSS AmoebaDB v26||E. histolytica (Amoeba) HM1IMSS AmoebaDB v28||E. histolytica HM1IMSS-A AmoebaDB-26||E. histolytica HM1IMSS-B AmoebaDB-26||E. histolytica HM3IMSS AmoebaDB-26||E. histolytica KU27 AmoebaDB-26||E. invadens IP1 AmoebaDB-26||E. moshkovskii Laredo AmoebaDB-26||E. nuttalli P19 AmoebaDB-26||N. fow…	Sequence	Peng D, Tarleton R EuPaGDT: a web tool tailored to design CRISPR guide RNAs for eukaryotic pathogens. Microb Genom. 2015 Oct 30;1(4):e000033. doi: 10.1099/mgen.0.000033. eCollection 2015 Oct.
CROP-IT	http://cheetah.bioch.virginia.edu/AdliLab/CROP-IT/homepage.html	Web	Oligo Designer||Other	Yes	Yes	SpCas9 (S. pyogenes)	NGG||NNG	Homo sapiens||Mus musculus	Coordinate||Sequence	Singh R, Kuscu C, Quinlan A, Qi Y, Adli M Cas9-chromatin binding information enables more accurate CRISPR off-target prediction. Nucleic Acids Res. 2015 Oct 15;43(18):e118. doi: 10.1093/nar/gkv575. Epub 2015 Jun 1.
Cas-Designer	http://www.rgenome.net/cas-designer/	Web||Desktop	Oligo Designer	Yes	Yes	SpCas9 from Streptococcus pyogenes: 5'-NGG-3'||SpCas9 from Streptococcus pyogenes: 5'-NGG-3' for target, 5'-NRG-3' for off-target (R = A or G)||StCas9 from Streptococcus thermophilus: 5'-NNAGAAW-3' (W = A or T)||NmCas9 from Neisseria meningitidis: 5'-NNNNGMTT-3' (M = A or C)||SaCas9 from Staphylococcus aureus: 5'-NNGRRT-'3 (R=A or G)||CjCas9 from Campylobacter jejuni: 5'-NNNVRYAC-3' (V = G or C o…	NGG||NRG||NNAGAAW||NNNNGMTT||NNGRRT||NNNVRYAC||NNNNRYAC||TTTN||TTTV||NNGTGA||TTN||NNNRRT||KYTV||NGCG||NGA||NGT||NG	Anas platyrhynchos||Bos taurus||Callithrix jacchus||Canis familiaris||Capra hircus||Cavia porcellus||Chlorocebus sabeus||Cricetulus griseus||Cyprinus carpio||Danio rerio||Equus caballus||Felis catus||Gallus gallus||Homo sapiens||Macaca fascicularis||Macaca mulatta||Mesocricetus auratus||Mochrtus ochrogaster||Mus musculus||Oncorhynchus tshawytscha||Oreochromis niloticus||Oryctolagus cuniculus||ovi…	Sequence	Park J, Bae S, Kim JS Cas-Designer: a web-based tool for choice of CRISPR-Cas9 target sites. Bioinformatics. 2015 Dec 15;31(24):4014-6. doi: 10.1093/bioinformatics/btv537. Epub 2015 Sep 10.
GPP sgRNA Designer	https://portals.broadinstitute.org/gpp/public/analysis-tools/sgrna-design	Web	Oligo Designer||Other	Yes	Yes	SpCas9 (S. pyogenes)||SaCas9 (S. aureus)	NGG||NNGRR	Homo sapiens||Mus musculus||Rattus norvegicus	GeneID||Sequence	Doench JG, Fusi N, Sullender M, Hegde M, Vaimberg EW, Donovan KF, Smith I, Tothova Z, Wilen C, Orchard R, Virgin HW, Listgarten J, Root DE Optimized sgRNA design to maximize activity and minimize off-target effects of CRISPR-Cas9. Nat Biotechnol. 2016 Feb;34(2):184-191. doi: 10.1038/nbt.3437. Epub 2016 Jan 18.||Najm FJ, Strand C, Donovan KF, Hegde M, Sanson KR, Vaimberg EW, Sullender ME, Hartenia…
CRISPR-DO	http://cistrome.org/crispr/	Web||Command-line	Oligo Designer||Other	Yes	Yes	SpCas9 (S. pyogenes)	NGG	Homo sapiens||Mus musculus||Drosophila melanogaster||Caenorhabditis elegans||Danio rerio	GeneID||Sequence	Ma J, Koster J, Qin Q, Hu S, Li W, Chen C, Cao Q, Wang J, Mei S, Liu Q, Xu H, Liu XS CRISPR-DO for genome-wide CRISPR design and optimization. Bioinformatics. 2016 Nov 1;32(21):3336-3338. doi: 10.1093/bioinformatics/btw476. Epub 2016 Jul 10.
SSC	http://crispr.dfci.harvard.edu/SSC/	Web||Command-line	Oligo Designer	No	Yes	SpCas9 (Streptococcus pyogenes)	NGG	Homo sapiens||Mus musculus	Sequence	Xu H, Xiao T, Chen CH, Li W, Meyer CA, Wu Q, Wu D, Cong L, Zhang F, Liu JS, Brown M, Liu XS Sequence determinants of improved CRISPR sgRNA design. Genome Res. 2015 Aug;25(8):1147-57. doi: 10.1101/gr.191452.115. Epub 2015 Jun 10.
CRISPRscan	http://www.crisprscan.org/	Web	Oligo Designer||Other	Yes	Yes	SpCas9 (Streptococcus pyogenes)||AsCpf1 (Acidaminococcus)||LbCpf1 (Lachnospiraceae)	NGG||TTTV||TTTN	Homo sapiens||Mus musculus||Drosophila melanogaster||Caenorhabditis elegans||Danio rerio||Rattus norvegicus||Saccahromyces cerevisiae||Xenopus trop챙calis||Gallus gallus||Pan troglodytes||Ciona intestinalis||Bos taurus||Xenopus laevis||Xenopus tropicalis||Nothobranchius furzeri||Callithrix jacchus||Oryzias latipes||Nemanosctella vectensis||Strongylocentrotus purpuratus||Mnemiopsis leidyi	GeneID||Sequence	Moreno-Mateos MA, Vejnar CE, Beaudoin JD, Fernandez JP, Mis EK, Khokha MK, Giraldez AJ CRISPRscan: designing highly efficient sgRNAs for CRISPR-Cas9 targeting in vivo. Nat Methods. 2015 Oct;12(10):982-8. doi: 10.1038/nmeth.3543. Epub 2015 Aug 31.
WU-CRISPR	http://crispr.wustl.edu/	Web||Command-line	Oligo Designer||Other	No	Yes	SpCas9 (Streptococcus pyogenes)	NGG	Homo sapiens||Mus musculus	GeneID||Sequence	Wong N, Liu W, Wang X WU-CRISPR: characteristics of functional guide RNAs for the CRISPR/Cas9 system. Genome Biol. 2015 Nov 2;16:218. doi: 10.1186/s13059-015-0784-0.
CRISPR Library Designer (CLD)	https://github.com/boutroslab/cld_docker	Command-line	Oligo Designer||Other	Yes	Yes	Custom	Custom	Provided by user	GeneID||Coordinate	Heigwer F, Zhan T, Breinig M, Winter J, Brugemann D, Leible S, Boutros M CRISPR library designer (CLD): software for multispecies design of single guide RNA libraries. Genome Biol. 2016 Mar 24;17:55. doi: 10.1186/s13059-016-0915-2.
CRISPR-GA	http://crispr-ga.net	Web	Post-analysis	No	No	Not Applicable	Not Applicable	Not Applicable	Other	Guell M, Yang L, Church GM Genome editing assessment using CRISPR Genome Analyzer (CRISPR-GA). Bioinformatics. 2014 Oct 15;30(20):2968-70. doi: 10.1093/bioinformatics/btu427. Epub 2014 Jul 1.
Microhomology Predictor	http://www.rgenome.net/mich-calculator/	Web	Other	Yes	Yes	Not Applicable	Not Applicable	Not Applicable	Sequence	Bae S, Kweon J, Kim HS, Kim JS Microhomology-based choice of Cas9 nuclease target sites. Nat Methods. 2014 Jul;11(7):705-6. doi: 10.1038/nmeth.3015.
caRpools	http://github.com/boutroslab/caRpools	Command-line	Post-analysis	No	No	Not Applicable	Not Applicable	Not Applicable	Other	Winter J, Breinig M, Heigwer F, Brugemann D, Leible S, Pelz O, Zhan T, Boutros M caRpools: an R package for exploratory data analysis and documentation of pooled CRISPR/Cas9 screens. Bioinformatics. 2016 Feb 15;32(4):632-4. doi: 10.1093/bioinformatics/btv617. Epub 2015 Oct 27.
MAGeCK	http://liulab.dfci.harvard.edu/Mageck	Command-line	Post-analysis	No	No	Not Applicable	Not Applicable	Provided by user	Other	Li W, Xu H, Xiao T, Cong L, Love MI, Zhang F, Irizarry RA, Liu JS, Brown M, Liu XS MAGeCK enables robust identification of essential genes from genome-scale CRISPR/Cas9 knockout screens. Genome Biol. 2014;15(12):554. doi: 10.1186/s13059-014-0554-4.
CRISPResso	http://crispresso.rocks/	Web||Command-line	Post-analysis	No	No	Custom	Custom	Not Applicable	Other	Pinello L, Canver MC, Hoban MD, Orkin SH, Kohn DB, Bauer DE, Yuan GC Analyzing CRISPR genome-editing experiments with CRISPResso. Nat Biotechnol. 2016 Jul 12;34(7):695-7. doi: 10.1038/nbt.3583.
CRISPResso2	http://crispresso.pinellolab.partners.org/	Web||Command-line	Post-analysis	No	No	Custom	Custom	Not Applicable	Other	Clement K, Rees H, Canver MC, Gehrke JM, Farouni R, Hsu JY, Cole MA, Liu DR, Joung JK, Bauer DE, Pinello L CRISPResso2 provides accurate and rapid genome editing sequence analysis. Nat Biotechnol. 2019 Feb 26. pii: 10.1038/s41587-019-0032-3. doi: 10.1038/s41587-019-0032-3.
CrispRVariants	https://github.com/markrobinsonuzh/CrispRVariants	Command-line	Post-analysis	No	No	Custom	Custom	Provided by user	Other	Lindsay H, Burger A, Biyong B, Felker A, Hess C, Zaugg J, Chiavacci E, Anders C, Jinek M, Mosimann C, Robinson MD CrispRVariants charts the mutation spectrum of genome engineering experiments. Nat Biotechnol. 2016 Jul 12;34(7):701-2. doi: 10.1038/nbt.3628.
CAGE	https://github.com/bm2-lab/cage	Command-line	Post-analysis	No	No	Custom	Custom	Provided by user	Other	Chuai G, Yang F, Yan J, Chen Y, Ma Q, Zhou C, Zhu C, Gu F, Liu Q Deciphering relationship between microhomology and in-frame mutation occurrence in human CRISPR-based gene knockout. Mol Ther Nucleic Acids. 2016 Jun 14;5(6):e323. doi: 10.1038/mtna.2016.35.
ScreenBEAM	https://github.com/jyyu/ScreenBEAM	Command-line	Post-analysis||Other	No	No	Not Applicable	Not Applicable	Not Applicable	Other	Yu J, Silva J, Califano A ScreenBEAM: a novel meta-analysis algorithm for functional genomics screens via Bayesian hierarchical modeling. Bioinformatics. 2016 Jan 15;32(2):260-7. doi: 10.1093/bioinformatics/btv556. Epub 2015 Sep 28.
HitSelect	https://sourceforge.net/projects/hitselect/	Desktop	Post-analysis	No	No	Not Applicable	Not Applicable	Not Applicable	Other	Diaz AA, Qin H, Ramalho-Santos M, Song JS HiTSelect: a comprehensive tool for high-complexity-pooled screen analysis. Nucleic Acids Res. 2015 Feb 18;43(3):e16. doi: 10.1093/nar/gku1197. Epub 2014 Nov 26.
CRISPRAnalyzeR	http://crispr-analyzer.dkfz.de/	Web||Webapp	Post-analysis	No	No	Not Applicable	Not Applicable	Not Applicable	Other
CRISPR-DT	http://bioinfolab.miamioh.edu/CRISPR-DT	Web	Oligo Designer||Other	Yes	Yes	Custom	Custom	Homo sapiens||Mus musculus||Arabidopsis thaliana||Oryza sativa||Gallus gallus||Drosophila melanogaster||Caenorhabditis elegans||Glycine max	Sequence	Zhu H, Liang C CRISPR-DT: designing gRNAs for the CRISPR-Cpf1 system with improved target efficiency and specificity. Bioinformatics. 2019 Jan 7. pii: 5273481. doi: 10.1093/bioinformatics/bty1061.
Breaking Cas	https://bioinfogp.cnb.csic.es/tools/breakingcas	Web	Oligo Designer	Yes	No	Custom	Custom	Absidia glauca gca 900079185||Absidia repens gca 002105175||Acanthamoeba castellanii str neff gca 000313135||Acanthochromis polyacanthus, spiny chromis (80966)||Acaromyces ingoldii gca 003144295||Accipiter nisus, Eurasian sparrowhawk (211598)||Achlya hypogyna gca 002081595||Acidomyces richmondensis bfw gca 001592465||Acidomyces richmondensis gca 001572075||Acremonium chrysogenum atcc 11550 gca 00…
Benchling (CRISPR guides)	https://benchling.com	Web	Oligo Designer	Yes	Yes	SpCas9 (Streptococcus pyogenes)||NmCas9 (Neisseria meningitidis)||St1Cas9 (Streptococcus thermophilus)||TdCas9 (Treponema denticola)||SaCas9 (Streptococcus aureus)||AsCpf1 (Acidaminococcus sp.)||LbCpf1 (Lachnospiraceae bacterium)	NGG||NAG||NNNNGATT||NNAGAAW||NAAAAC||NNGRR||NNGRRT||TTTN	Acanthamoeba castellanii||Acetobacterium woodii||Aedes aegypti||African swine||Ambystoma mexicanum||Anabaena variabilis||Anolis carolinensis||Anopheles gambiae||Anthracocystis flocculosa||Apis mellifera||Arabidopsis thaliana||Aspergillus fumigatus||Aspergillus nidulans||Bacillus methanolicus||Bacillus mycoides||Bacillus subtilis||Bos taurus||Brachypodium distachyon||Bradyrhizobium diazoefficiens|…	GeneID||Coordinate||Sequence
CRISPy CHO	http://staff.biosustain.dtu.dk/laeb/crispy/	Web	Database	Yes	Yes	SpCas9 (S. pyogenes)	NGG	Cricetulus griseus	GeneID	Ronda C, Pedersen LE, Hansen HG, Kallehauge TB, Betenbaugh MJ, Nielsen AT, Kildegaard HF Accelerating genome editing in CHO cells using CRISPR Cas9 and CRISPy, a web-based target finding tool. Biotechnol Bioeng. 2014 Aug;111(8):1604-16. doi: 10.1002/bit.25233. Epub 2014 May 22.
CRISPRmap	http://rna.informatik.uni-freiburg.de/CRISPRmap/Input.jsp	Web	Database||Other	No	No	Not Applicable	Not Applicable	Not Applicable	Sequence	Lange SJ, Alkhnbashi OS, Rose D, Will S, Backofen R CRISPRmap: an automated classification of repeat conservation in prokaryotic adaptive immune systems. Nucleic Acids Res. 2013 Sep;41(17):8034-44. doi: 10.1093/nar/gkt606. Epub 2013 Jul 17.
Yeastriction	http://yeastriction.tnw.tudelft.nl	Web||Other	Oligo Designer	Yes	Yes	SpCas9 (S. pyogenes)	NGG	Saccharomyces cerevisiae AWRI1631||Saccharomyces cerevisiae AWRI796||Saccharomyces cerevisiae BY4741||Saccharomyces cerevisiae BY4742||Saccharomyces cerevisiae CBS7960||Saccharomyces cerevisiae CEN.PK113-7D||Saccharomyces cerevisiae CLIB215||Saccharomyces cerevisiae CLIB324||Saccharomyces cerevisiae CLIB382||Saccharomyces cerevisiae EC1118||Saccharomyces cerevisiae EC9-8||Saccharomyces cerevisiae…	GeneID	Mans R, van Rossum HM, Wijsman M, Backx A, Kuijpers NG, van den Broek M, Daran-Lapujade P, Pronk JT, van Maris AJ, Daran JM CRISPR/Cas9: a molecular Swiss army knife for simultaneous introduction of multiple genetic modifications in Saccharomyces cerevisiae. FEMS Yeast Res. 2015 Mar;15(2). pii: fov004. doi: 10.1093/femsyr/fov004. Epub 2015 Mar 4.
DESKGEN Cloud	https://www.deskgen.com/landing/documentation.html	Web	Oligo Designer||Database||Other	Yes	Yes	AsCpf1||FnCpf1||LbCPf1||NmCas9||SaCas9||Spcas9||SpCas9D10A-pairs||SpCas9D10A-singles||SpdCas9-FokI||St1Cas9	NGG||NGRRT||NGRRN||NNNNGATT||NNNNRYAC||NNAGAAW||TTTV	Anopheles gambiae||Arabidopsis thaliana||Bos taurus||Caenorhabditis elegans||Candida albicans||Candida glabrata||Danio rerio||Drosophila melanogaster||Escherichia coli||Gallus gallus||Homo sapiens||Hordeum vulgare||Mus musculus||Oryza sativa||Penicillium roqueforti||Physcomitrella patens||Plasmodium falciparum||Rattus norvegicus||Rhodococcus jostii||Saccharomyces cerevisiae||Schizosaccharomyces p…	GeneID
GenomeCRISPR	http://genomecrispr.dkfz.de/#!/	Web||Webapp	Database	?	?	SpCas9 (S. pyogenes)	NGG	Homo sapiens (human)	GeneID||Coordinate	Rauscher B, Heigwer F, Breinig M, Winter J, Boutros M GenomeCRISPR - a database for high-throughput CRISPR/Cas9 screens. Nucleic Acids Res. 2017 Jan 4;45(D1):D679-D686. doi: 10.1093/nar/gkw997. Epub 2016 Oct 26.
COSMID	https://crispr.bme.gatech.edu/	Web	Post-analysis	Yes	No	Custom	Custom	Homo sapiens GRCh38 (hg38)||Homo sapiens GRCh37 (hg19)||Homo sapiens NCBI36 (hg18)||C elegans (ce10/WS220)||Macaca mulatta Mmul_051212 (rheMac2)||Rattus norvegicus (rn6)||Danio rerio Zebrafish (danRer10)||Sus scrofa Pig (susScr3)||Mus musculus GRCm38 (mm10)||Mus musculus NCBI37 (mm9)	Sequence	Cradick TJ, Qiu P, Lee CM, Fine EJ, Bao G COSMID: A Web-based Tool for Identifying and Validating CRISPR/Cas Off-target Sites. Mol Ther Nucleic Acids. 2014 Dec 2;3:e214. doi: 10.1038/mtna.2014.64.
AGEseq	http://aspendb.uga.edu	Command-line||Other	Post-analysis	No	No	Custom	Custom	Provided by user	Sequence||Other	Xue LJ, Tsai CJ AGEseq: Analysis of Genome Editing by Sequencing. Mol Plant. 2015 Sep;8(9):1428-30. doi: 10.1016/j.molp.2015.06.001. Epub 2015 Jun 6.
CRISPR ML	https://crispr.ml/	Web	Oligo Designer	Yes	Yes	SpCas9 (S. pyogenes)	NGG	Homo sapiens	GeneID||Sequence	Listgarten J, Weinstein M, Kleinstiver BP, Sousa AA, Joung JK, Crawford J, Gao K, Hoang L, Elibol M, Doench JG, Fusi N Prediction of off-target activities for the end-to-end design of CRISPR guide RNAs. Nat Biomed Eng. 2018 Jan;2(1):38-47. doi: 10.1038/s41551-017-0178-6. Epub 2018 Jan 10.
CRISPETa	http://crispeta.crg.eu/	Web||Command-line	Oligo Designer	Yes	Yes	SpCas9 (S. pyogenes)	NGG	Human (hg19)||Mouse (mm10)||Zebrafish (danRer10)||Drosophila (dm6)||C. elegans (ce11)	Coordinate||Sequence	Pulido-Quetglas C, Aparicio-Prat E, Arnan C, Polidori T, Hermoso T, Palumbo E, Ponomarenko J, Guigo R, Johnson R Scalable Design of Paired CRISPR Guide RNAs for Genomic Deletion. PLoS Comput Biol. 2017 Mar 2;13(3):e1005341. doi: 10.1371/journal.pcbi.1005341. eCollection 2017 Mar.
PhytoCRISP-Ex	http://www.phytocrispex.biologie.ens.fr/CRISP-Ex/	Web||Command-line	Oligo Designer	Yes	No	SpCas9 (S. pyogenes)	NGG||NAG	Phaeodactylum tricornutum ||Chlamydomonas reinhardtii ||Chlorella vulgaris ||Fistulifera ||Fragilariopsis cylindrus ||Nannochloropsis gaditana ||Ostreococcus lucimarinus ||Ostreococcus tauri ||Thalassiosira oceanica ||Thalassiosira pseudonana ||Emiliania huxleyi ||Psuedo-nitzschia multiseries ||Volvox carteri	Sequence	Rastogi A, Murik O, Bowler C, Tirichine L PhytoCRISP-Ex: a web-based and stand-alone application to find specific target sequences for CRISPR/CAS editing. BMC Bioinformatics. 2016 Jul 1;17(1):261. doi: 10.1186/s12859-016-1143-1.
IDT Design custom gRNA	https://eu.idtdna.com/site/order/designtool/index/CRISPR_CUSTOM	Web	Oligo Designer	Yes	Yes	SpCas9 (S. pyogenes)	NGG	Homo sapiens||Mus musculus||Rattus norvegicus||Danio rerio||Caenorhabditis elegans	GeneID||Sequence
CRISPR LifePipe	https://crispr.lifeandsoft.com/	Web	Oligo Designer||Other	Yes	Yes	Cas9sp, eCas9sp, Cas9sp-HF1, 20bp [NGG]||Cas9sa, 21bp [NNG(A/G)(A/G)T]||Cas9sp VQR, 20bp [NGA]||Cas9sp VRER, 20bp [NGCG]||Cas9sp nickase, 20bp [NGG]	NGG||NNGRRT||NAG||NGCG||NGG||TTTN	Human (Homo sapiens GRCh38 p11)||Rat (Rattus norvegicus Rnor_6.0)||Mouse (Mus musculus GRCm38.p6)||Zebrafish (Danio rerio GRCz11)||Fruit fly (Drosophila melanogaster 6 plus ISO1 MT)	GeneID||Sequence||Other
Synthego CRISPR Guide Design	https://www.synthego.com/products/bioinformatics/crispr-design-tool	Web	Oligo Designer||Post-analysis	Yes	Yes	SpCas9 (S. pyogenes)	NGG	Provided by user	GeneID
GuideScan	http://www.guidescan.com	Web||Command-line	Post-analysis	Yes	Yes	SpCas9||AsCpf1/LbCpf1	NGG||NAG||TTTN	Homo sapiens (hg38)||Mus musculus (mm10)||Drosphila melanogaster (dm6)||Saccharomyces cerevisiae (SacCerv)||Danio rerio (danRer10)||Caenorhabditis elegans (ce11)	GeneID||Coordinate	Perez AR, Pritykin Y, Vidigal JA, Chhangawala S, Zamparo L, Leslie CS, Ventura A GuideScan software for improved single and paired CRISPR guide RNA design. Nat Biotechnol. 2017 Apr;35(4):347-349. doi: 10.1038/nbt.3804. Epub 2017 Mar 6.
GUIDES	http://guides.sanjanalab.org	Web||Other	Oligo Designer	Yes	Yes	SpCas9 (S. pyogenes)	NGG	Human (Homo sapiens GRCh37)||Mouse (Mus musculus GRCm38)||	GeneID	Meier JA, Zhang F, Sanjana NE GUIDES: sgRNA design for loss-of-function screens. Nat Methods. 2017 Aug 31;14(9):831-832. doi: 10.1038/nmeth.4423.
Geneious	https://www.geneious.com/products/prime/resources/tutorials/finding-crispr-sites-r9/	Desktop	Oligo Designer	Yes	Yes	SpCas9 (S. pyogenes)||Cas9 D10 Nickase||Cpf1	NGG||TTTN	Provided by user	Sequence
Protospacer Workbench		Desktop	Oligo Designer	Yes	Yes	SpCas9 (S. pyogenes)	NGG||NAG	Provided by user	GeneID||Coordinate||Sequence	MacPherson CR, Scherf A Flexible guide-RNA design for CRISPR applications using Protospacer Workbench. Nat Biotechnol. 2015 Aug;33(8):805-6. doi: 10.1038/nbt.3291. Epub 2015 Jun 29.
CRISPR-FOCUS	http://cistrome.org/crispr-focus/	Web	Oligo Designer	Yes	Yes	SpCas9 (S. pyogenes)	NGG	Homo sapiens||Mus musculus	GeneID	Cao Q, Ma J, Chen CH, Xu H, Chen Z, Li W, Liu XS CRISPR-FOCUS: A web server for designing focused CRISPR screening experiments. PLoS One. 2017 Sep 5;12(9):e0184281. doi: 10.1371/journal.pone.0184281. eCollection 2017.
MAGeCK-VISPR	https://bitbucket.org/liulab/mageck-vispr/	Command-line	Post-analysis	?	?	Not Applicable	Not Applicable	Not Applicable	Other	Li W, Koster J, Xu H, Chen CH, Xiao T, Liu JS, Brown M, Liu XS Quality control, modeling, and visualization of CRISPR screens with MAGeCK-VISPR. Genome Biol. 2015 Dec 16;16:281. doi: 10.1186/s13059-015-0843-6.
CAS-Analyzer	http://www.rgenome.net/cas-analyzer	Web	Post-analysis	No	No	SpCas9 from Streptococcus pyogenes: 5'-NGG-3'||StCas9 from Streptococcus thermophilus: 5'-NNAGAAW-3' (W = A or T)||NmCas9 from Neisseria meningitidis: 5'-NNNNGMTT-3' (M = A or C)||SaCas9 from Staphylococcus aureus: 5'-NNGRRT-'3 (R=A or G)||CjCas9 from Campylobacter jejuni: 5'-NNNNACAC-3'||AsCpf1 from Acidaminococcus or LbCpf1 from Lachnospiraceae: 5'-TTTN-3'||xCas9 from Streptococcus pyogene 5'-N…	NGG||NNAGAAW||NNNNGMTT||NNGRRT||NNNNACAC||TTTN||NGT	Provided by user	Sequence	Park J, Lim K, Kim JS, Bae S Cas-analyzer: an online tool for assessing genome editing results using NGS data. Bioinformatics. 2017 Jan 15;33(2):286-288. doi: 10.1093/bioinformatics/btw561. Epub 2016 Aug 24.
DeepCRISPR	http://www.deepcrispr.net	Web	Oligo Designer	Yes	Yes	SpCas9 (S. pyogenes)	NGG	Homo sapiens	Sequence	Chuai G, Ma H, Yan J, Chen M, Hong N, Xue D, Zhou C, Zhu C, Chen K, Duan B, Gu F, Qu S, Huang D, Wei J, Liu Q DeepCRISPR: optimized CRISPR guide RNA design by deep learning. Genome Biol. 2018 Jun 26;19(1):80. doi: 10.1186/s13059-018-1459-4.
CRISPR Recognition Tool (CRT)	http://www.room220.com/crt/	Command-line||Desktop	Other	No	No	Not Applicable	Not Applicable	Provided by user	Sequence	Bland C, Ramsey TL, Sabree F, Lowe M, Brown K, Kyrpides NC, Hugenholtz P CRISPR recognition tool (CRT): a tool for automatic detection of clustered regularly interspaced palindromic repeats. BMC Bioinformatics. 2007 Jun 18;8:209. doi: 10.1186/1471-2105-8-209.
CGAT	http://cbc.gdcb.iastate.edu/cgat/	Web	Oligo Designer	Yes	Yes	SpCas9 (S. pyogenes)	NGG	Barley: Hordeum vulgare L. 082214v1.29||Maize: Zea mays ssp. mays B73 RefGen_v3 5b+||Peanut: Arachis duranensis V1||Peanut: Arachis ipaensis V1||Rice: O. sativa L. cv. Nipponbare (assembly v. 204)||Soybean: Glycine max 275 Williams 82 a2 v1	GeneID||Sequence	Brazelton VA Jr, Zarecor S, Wright DA, Wang Y, Liu J, Chen K, Yang B, Lawrence-Dill CJ A quick guide to CRISPR sgRNA design tools. GM Crops Food. 2015;6(4):266-76. doi: 10.1080/21645698.2015.1137690.
CRISPR/Cas9 sgRNA Design	https://github.com/richysix/Crispr	Command-line	Oligo Designer||Post-analysis	Yes	No	Custom	Custom	Provided by user	GeneID||Coordinate	Brocal I, White RJ, Dooley CM, Carruthers SN, Clark R, Hall A, Busch-Nentwich EM, Stemple DL, Kettleborough RN Efficient identification of CRISPR/Cas9-induced insertions/deletions by direct germline screening in zebrafish. BMC Genomics. 2016 Mar 24;17:259. doi: 10.1186/s12864-016-2563-z.
DRSC Find CRISPRs	http://www.flyrnai.org/crispr/	Web	Oligo Designer	Yes	Yes	SpCas9 (S. pyogenes)	NGG	Drosophila melanogaster	GeneID||Coordinate	Ren X, Sun J, Housden BE, Hu Y, Roesel C, Lin S, Liu LP, Yang Z, Mao D, Sun L, Wu Q, Ji JY, Xi J, Mohr SE, Xu J, Perrimon N, Ni JQ Optimized gene editing technology for Drosophila melanogaster using germ line-specific Cas9. Proc Natl Acad Sci U S A. 2013 Nov 19;110(47):19012-7. doi: 10.1073/pnas.1318481110. Epub 2013 Nov 4.||Housden BE, Valvezan AJ, Kelley C, Sopko R, Hu Y, Roesel C, Lin S, Buckn…
getCRISPRY	https://github.com/asistradition/getCRISPRY	Command-line	Oligo Designer	Yes	Yes	SpCas9 (S. pyogenes)	NGG	Provided by user	GeneID||Coordinate||Sequence
CHOMP	https://github.com/bretonics/CHOMP	Command-line	Oligo Designer||Other	Yes	No	SpCas9 (S. pyogenes)	NGG	Provided by user	Sequence
GT-Scan	https://gt-scan.csiro.au/gt-scan	Web	Oligo Designer	Yes	Yes	Custom	Custom	Anole lizard||Arabidopsis thaliana||Caenorhabditis elegans ||Canis familiaris||Capsicum annunm||Cavia porcellus||Ciona intestinalis ||Ciona savignyi ||Columba livia||Danio rerio||Drosophila melanogaster||Equus caballus||Escherichia coli K-12||Felis catus||Gadus morhua||Gallus gallus||Glycine max||Homo sapiens||Hordeum vulgare||Lamprey||Lancelet||Medaka||Megabat||Microbat||Microcebus murinus ||Mus…	Sequence	O'Brien A, Bailey TL GT-Scan: identifying unique genomic targets. Bioinformatics. 2014 Sep 15;30(18):2673-5. doi: 10.1093/bioinformatics/btu354. Epub 2014 May 23.
SSFinder	https://github.com/alaindomissy/ssfinder	Command-line	Oligo Designer||Other	Yes	No	SpCas9 (S. pyogenes)	NGG	Provided by user	Sequence	Upadhyay SK, Sharma S SSFinder: high throughput CRISPR-Cas target sites prediction tool. Biomed Res Int. 2014;2014:742482. doi: 10.1155/2014/742482. Epub 2014 Jun 26.
Guide design tool (Zhang Lab)	https://zlab.bio/guide-design-resources	Web	Oligo Designer||Other	Yes	No	SpCas9 (S. pyogenes)	NGG||NRG	Homo sapiens||Mus musculus||Danio rerio||Caenorhabditis elegans||Oryctolagus cuniculus||Sus scrofa||Monodelphis domestica	Sequence	Hsu PD, Scott DA, Weinstein JA, Ran FA, Konermann S, Agarwala V, Li Y, Fine EJ, Wu X, Shalem O, Cradick TJ, Marraffini LA, Bao G, Zhang F DNA targeting specificity of RNA-guided Cas9 nucleases. Nat Biotechnol. 2013 Sep;31(9):827-32. doi: 10.1038/nbt.2647. Epub 2013 Jul 21.
COD (Cas9 Online Designer)	http://cas9.wicp.net/	Web	Oligo Designer||Other	Yes	No	SpCas9 (S. pyogenes)	NGG||NAG	Homo sapiens||Mus musculus||Drosophila melanogaster||Caenorhabditis elegans||Danio rerio||Rattus norvegicus||Escherichia coli||Gallus gallus||Bos taurus||Gasterosteus aculeatus||Oryza sativa||Zea mays||Apis mellifera||Mosquito||Trypanosoma gondii||Ovis aries||Pseudomonas putida||Dictyostelium||Arabidopsis thaliana||Metarhizium anisopliae||Physcomitrella patens||Cricetulus griseus	Sequence	Guo D, Li X, Zhu P, Feng Y, Yang J, Zheng Z, Yang W, Zhang E, Zhou S, Wang H Online High-throughput Mutagenesis Designer Using Scoring Matrix of Sequence-specific Endonucleases. J Integr Bioinform. 2015 Mar 1;12(1):35-48. doi: 10.1515/jib-2015-283.
CHOPCHOP	https://chopchop.cbu.uib.no/	Web||Command-line	Oligo Designer	Yes	Yes	Custom	Custom	Acanthamoeba castellanii (GCF_000313135.1)||Acyrthosiphon pisum (Acyr_2.0)||Aedes aegypti (AaegL3)||Aedes aegypti (AaegL5)||Aedes albopictus (GCA_001876365.2)||African Swine Fever Virus Kenya (IX 1033)||Amphimedon queenslandica (GCF_000090795.1)||Anabaena (PCC 7120)||Anopheles albimanus (AalbS2)||Anopheles funestus (AfunF1)||Anopheles gambiae (AgamP4)||Anopheles gambiae (anoGam1)||Anopheles steph…	GeneID||Coordinate||Sequence	Montague TG, Cruz JM, Gagnon JA, Church GM, Valen E CHOPCHOP: a CRISPR/Cas9 and TALEN web tool for genome editing. Nucleic Acids Res. 2014 Jul;42(Web Server issue):W401-7. doi: 10.1093/nar/gku410. Epub 2014 May 26.||Labun K, Montague TG, Gagnon JA, Thyme SB, Valen E CHOPCHOP v2: a web tool for the next generation of CRISPR genome engineering. Nucleic Acids Res. 2016 Jul 8;44(W1):W272-6. doi: 10.1…
CRISPR MultiTargeter	http://www.multicrispr.net/	Web	Oligo Designer	Yes	Yes	Custom	Custom	Homo sapiens||Mus musculus||Rattus norvegicus||Gallus gallus||Xenopus tropicalis||Danio rerio||Oryzias latipes||Drosophila melanogaster||Caenorhabditis elegans||Arabidopsis thaliana||Oryza sativa japonica||Zea mays	GeneID||Sequence	Prykhozhij SV, Rajan V, Gaston D, Berman JN CRISPR multitargeter: a web tool to find common and unique CRISPR single guide RNA targets in a set of similar sequences. PLoS One. 2015 Mar 5;10(3):e0119372. doi: 10.1371/journal.pone.0119372. eCollection 2015.
Genedata Selector	https://www.genedata.com/products/selector/genome-editing/	Other	Oligo Designer	Yes	No	Custom	Custom	Provided by user	Sequence
SgRNA Scorer 2.0	http://crispr.med.harvard.edu/sgRNAScorer	Web	Oligo Designer	Yes	Yes	Custom	Custom	Acanthochromis polyacanthus||Ailuropoda melanoleuca||Amphilophus citrinellus||Amphiprion ocellaris||Amphiprion percula||Anabas testudineus||Anas platyrhynchos||Anolis carolinensis||Aotus nancymaae||Astatotilapia calliptera||Astyanax mexicanus||Bos taurus||Caenorhabditis elegans||Callithrix jacchus||Canis familiaris||Canis lupus dingo||Capra hircus||carlito_syrichta||Cavia aperea||Cavia porcellus|…	Sequence	Chari R, Mali P, Moosburner M, Church GM Unraveling CRISPR-Cas9 genome engineering parameters via a library-on-library approach. Nat Methods. 2015 Sep;12(9):823-6. doi: 10.1038/nmeth.3473. Epub 2015 Jul 13.
CUNE	https://gt-scan.csiro.au/cune/	Web	Oligo Designer||Other	No	Yes	Custom	Custom	Mus musculus	Coordinate	O'Brien AR, Wilson LOW, Burgio G, Bauer DC Unlocking HDR-mediated nucleotide editing by identifying high-efficiency target sites using machine learning. Sci Rep. 2019 Feb 26;9(1):2788. doi: 10.1038/s41598-019-39142-0.
GUIDEseq	https://bioconductor.org/packages/release/bioc/html/GUIDEseq.html	Command-line	Post-analysis	Yes	Yes	Custom	Custom	Provided by user	Other	Zhu LJ, Lawrence M, Gupta A, Pages H, Kucukural A, Garber M, Wolfe SA GUIDEseq: a bioconductor package to analyze GUIDE-Seq datasets for CRISPR-Cas nucleases. BMC Genomics. 2017 May 15;18(1):379. doi: 10.1186/s12864-017-3746-y.
guideseq	https://github.com/aryeelab/guideseq	Command-line	Post-analysis	Yes	?	Custom	Custom	Provided by user	Sequence	Tsai SQ, Topkar VV, Joung JK, Aryee MJ Open-source guideseq software for analysis of GUIDE-seq data. Nat Biotechnol. 2016 May 6;34(5):483. doi: 10.1038/nbt.3534.
CrisprZ	https://research.nhgri.nih.gov/CRISPRz	Web	Database	No	Yes	Not Applicable	Not Applicable	1||Danio rerio	GeneID||Other	Varshney GK, Zhang S, Pei W, Adomako-Ankomah A, Fohtung J, Schaffer K, Carrington B, Maskeri A, Slevin C, Wolfsberg T, Ledin J, Sood R, Burgess SM CRISPRz: a database of zebrafish validated sgRNAs. Nucleic Acids Res. 2016 Jan 4;44(D1):D822-6. doi: 10.1093/nar/gkv998. Epub 2015 Oct 4.
CrisprGE	http://crdd.osdd.net/servers/crisprge	Web	Database	No	Yes	Not Applicable	Not Applicable	32||Arabidopsis thaliana||Bombyx mori||Caenorhabditis elegans||Capra aegagrus hircus||Ciona intestinalis||Citrus sinensis||Cricetulus griseus||Danio rerio||Daphnia||Drosophila melanogaster||Fundulus heteroclitus||Glycine max||Herpes simplex virus||Homo sapiens||Mus musculus||Nematostella vectensis||Nicotiana benthamiana||Nicotiana tabacum||Oreochromis niloticus||Oryza sativa||Oryzias latipes||Pla…	GeneID||Sequence||Other	Kaur K, Tandon H, Gupta AK, Kumar M CrisprGE: a central hub of CRISPR/Cas-based genome editing. Database (Oxford). 2015 Jun 27;2015:bav055. doi: 10.1093/database/bav055. Print 2015.
Toronto Knockout Library	http://tko.ccbr.utoronto.ca/	Web	Database	No	Yes	Not Applicable	Not Applicable	Homo sapiens	GeneID	Hart T, Tong AHY, Chan K, Van Leeuwen J, Seetharaman A, Aregger M, Chandrashekhar M, Hustedt N, Seth S, Noonan A, Habsid A, Sizova O, Nedyalkova L, Climie R, Tworzyanski L, Lawson K, Sartori MA, Alibeh S, Tieu D, Masud S, Mero P, Weiss A, Brown KR, Usaj M, Billmann M, Rahman M, Constanzo M, Myers CL, Andrews BJ, Boone C, Durocher D, Moffat J Evaluation and Design of Genome-Wide CRISPR/SpCas9 Knoc…
grID	http://crispr.technology/	Web	Database	No	Yes	Not Applicable	Not Applicable	Homo sapiens||Mus musculus||Rattus norveticus||Saccharomyces cerevisiae||Danio rerio||Caenorhabditis elegans	GeneID||Coordinate||Sequence||Other
CRISPY-yeast	http://staff.biosustain.dtu.dk/laeb/crispy_yeast/	Web	Oligo Designer	Yes	No	SpCas9 (S. pyogenes)	NGG	Saccharomyces cerevisiae S288C	GeneID	Jakociunas T, Bonde I, Herrgard M, Harrison SJ, Kristensen M, Pedersen LE, Jensen MK, Keasling JD Multiplex metabolic pathway engineering using CRISPR/Cas9 in Saccharomyces cerevisiae. Metab Eng. 2015 Mar;28:213-222. doi: 10.1016/j.ymben.2015.01.008. Epub 2015 Jan 28.
GUIDE Picker	https://www.deskgen.com/guide-picker	Web	Database	No	Yes	SpCas9 (S. pyogenes)	NRG	Homo sapiens||Mus musculus	GeneID	Hough SH, Kancleris K, Brody L, Humphryes-Kirilov N, Wolanski J, Dunaway K, Ajetunmobi A, Dillard V Guide Picker is a comprehensive design tool for visualizing and selecting guides for CRISPR experiments. BMC Bioinformatics. 2017 Mar 14;18(1):167. doi: 10.1186/s12859-017-1581-4.
CRISPR Surf	http://crisprsurf.pinellolab.partners.org/	Web||Command-line	Oligo Designer||Post-analysis	No	No	Custom	Custom	Homo sapiens	Coordinate	Hsu JY, Fulco CP, Cole MA, Canver MC, Pellin D, Sher F, Farouni R, Clement K, Guo JA, Biasco L, Orkin SH, Engreitz JM, Lander ES, Joung JK, Bauer DE, Pinello L CRISPR-SURF: discovering regulatory elements by deconvolution of CRISPR tiling screen data. Nat Methods. 2018 Dec;15(12):992-993. doi: 10.1038/s41592-018-0225-6.
SCRISPRdb	http://bioinfolab.miamioh.edu/crf/db_home.php	Web	Database	No	?	Not Applicable	Not Applicable	Acidianus brierleyi strain DSM 1651 chromosome||Acidianus hospitalis W1||Acidianus sulfidivorans JP7 chromosome||Acidilobus saccharovorans 345-15||Acidilobus sp. 7A||Aciduliprofundum MAR08 339||Aciduliprofundum boonei T469||Aeropyrum camini SY1 JCM 12091||Aeropyrum pernix K1||Archaeoglobus fulgidus DSM 8774||Archaeoglobus sulfaticallidus PM70 1||Archaeoglobus veneficus SNP6||Caldivirga maquilinge…
CINDEL	http://big.hanyang.ac.kr/cindel/	Web	Oligo Designer	No	Yes	Not Applicable	Not Applicable	Not Applicable	Sequence	Kim HK, Song M, Lee J, Menon AV, Jung S, Kang YM, Choi JW, Woo E, Koh HC, Nam JW, Kim H In vivo high-throughput profiling of CRISPR-Cpf1 activity. Nat Methods. 2017 Feb;14(2):153-159. doi: 10.1038/nmeth.4104. Epub 2016 Dec 19.
GeneArt CRISPR Search and Design Tool (from Thermo Fisher Scientific)	https://apps.thermofisher.com/apps/crispr/index.html	Web	Oligo Designer||Database	Yes	Yes	SpCas9	NGG	Homo sapiens||Mus musculus	GeneID||Sequence
CRISPR-RT	http://bioinfolab.miamioh.edu/CRISPR-RT/interface/C2c2.php	Web||Desktop	Oligo Designer	No	No	C2c2 (Cas13a)	Custom	Provided by user	Sequence	Zhu H, Richmond E, Liang C CRISPR-RT: a web application for designing CRISPR-C2c2 crRNA with improved target specificity. Bioinformatics. 2018 Jan 1;34(1):117-119. doi: 10.1093/bioinformatics/btx580.
Cas9 Activator Tool	http://sam.genome-engineering.org/database/	Web	Oligo Designer||Database	No	Yes	Not Applicable	Not Applicable	Homo sapiens||Mus musculus	GeneID	Konermann S, Brigham MD, Trevino AE, Joung J, Abudayyeh OO, Barcena C, Hsu PD, Habib N, Gootenberg JS, Nishimasu H, Nureki O, Zhang F Genome-scale transcriptional activation by an engineered CRISPR-Cas9 complex. Nature. 2015 Jan 29;517(7536):583-8. doi: 10.1038/nature14136. Epub 2014 Dec 10.
OutKnocker	http://www.outknocker.org/outknocker2.htm	Web	Post-analysis	No	No	Not Applicable	Not Applicable	Homo sapiens||Mus musculus	Other	Schmid-Burgk JL, Schmidt T, Gaidt MM, Pelka K, Latz E, Ebert TS, Hornung V OutKnocker: a web tool for rapid and simple genotyping of designer nuclease edited cell lines. Genome Res. 2014 Oct;24(10):1719-23. doi: 10.1101/gr.176701.114. Epub 2014 Sep 3.
MaGeCKFlute	http://bioconductor.org/packages/release/bioc/html/MAGeCKFlute.html	Command-line	Post-analysis	No	No	Not Applicable	Not Applicable	Not Applicable	Other	Wang B, Wang M, Zhang W, Xiao T, Chen CH, Wu A, Wu F, Traugh N, Wang X, Li Z, Mei S, Cui Y, Shi S, Lipp JJ, Hinterndorfer M, Zuber J, Brown M, Li W, Liu XS Integrative analysis of pooled CRISPR genetic screens using MAGeCKFlute. Nat Protoc. 2019 Mar;14(3):756-780. doi: 10.1038/s41596-018-0113-7. Epub 2019 Feb 1.
AsCRISPR	http://www.genemed.tech/ascrispr	Web	Oligo Designer	Yes	Yes	SpCas9||SpCas9-VRER||SpCas9-EQR||SpCas9-V(R)QR||SaCas9-KKH||NmCas9||StCas9||TdCas9||CjCas9||As(Lb)Cpf1||FnCpf1||AsCpf1-RR||AsCpf1-RVR||AaCas12b||AkCas12b||BhCas12b||Dpb(Plm)CasX	NGG||NGCG||NGAG||NGA||NNGRRT (R = A or G)||NNNRRT (R = A or G)||NNNNGATT||NNAGAAW (W = A or T)||NAAAAC||NNNNRYAC (R = A or G; Y = C or T )||TTTV (V = A or C or G)||TTV (V = A or C or G)||KYTV (K = G or T; Y = C or T; V = A or C or G)||TYCV (Y = C or T; V = A or C or G)||TATV (V = A or C or G)||TTN||TTTN||ATTN||TTCN	Homo sapiens (hg19/GRCh37)||Homo sapiens (hg38/GRCh38)||Mus musculus (mm10/GRCm38)	GeneID||Sequence||Other
predictSGRNA	http://www.ams.sunysb.edu/~pfkuan/softwares.html#predictsgrna	Command-line	Post-analysis	No	Yes	Not Applicable	Not Applicable	Not Applicable	Other	Kuan PF, Powers S, He S, Li K, Zhao X, Huang B A systematic evaluation of nucleotide properties for CRISPR sgRNA design. BMC Bioinformatics. 2017 Jun 6;18(1):297. doi: 10.1186/s12859-017-1697-6.
multicrispr	https://gitlab.gwdg.de/loosolab/software/multicrispr	Command-line||Other	Oligo Designer	Yes	Yes	Custom	Custom	Provided by user	GeneID||Coordinate	Bhagwat AM, Graumann J, Wiegandt R, Bentsen M, Welker J, Kuenne C, Preussner J, Braun T, Looso M multicrispr: gRNA design for prime editing and parallel targeting of thousands of targets. Life Sci Alliance. 2020 Sep 9;3(11). pii: 3/11/e202000757. doi: 10.26508/lsa.202000757. Print 2020 Nov.
CRISP-view	http://crispview.weililab.org/	Web	Database	No	Yes	CRISPR-Cas9	Cas9	Human||Mouse	GeneID	Cui Y, Cheng X, Chen Q, Song B, Chiu A, Gao Y, Dawson T, Chao L, Zhang W, Li D, Zeng Z, Yu J, Li Z, Fei T, Peng S, Li W CRISP-view: a database of functional genetic screens spanning multiple phenotypes. Nucleic Acids Res. 2021 Jan 8;49(D1):D848-D854. doi: 10.1093/nar/gkaa809.
OffScan		Command-line	Oligo Designer	Yes	Yes	Not Applicable	Not Applicable	Not Applicable	Other	Cui Y, Liao X, Peng S, Tang T, Huang C, Yang C OffScan: a universal and fast CRISPR off-target sites detection tool. BMC Genomics. 2020 Mar 5;21(Suppl 1):872. doi: 10.1186/s12864-019-6241-9.
MHcut	http://mhcut-browser.vhost38.genap.ca/	Web||Command-line	Oligo Designer||Database	No	Yes	Custom	Custom	Homo sapiens	GeneID||Coordinate||Other	Grajcarek J, Monlong J, Nishinaka-Arai Y, Nakamura M, Nagai M, Matsuo S, Lougheed D, Sakurai H, Saito MK, Bourque G, Woltjen K Genome-wide microhomologies enable precise template-free editing of biologically relevant deletion mutations. Nat Commun. 2019 Oct 24;10(1):4856. doi: 10.1038/s41467-019-12829-8.
